# Supplementary material for: Identification and Characterization of an Alphacoronavirus in Rhinolophus sinicus and a Betacoronavirus in Apodemus ilex in Yunnan, China
Source: Microorganisms. 2024 Jul 21;12(7):1490. doi: 10.3390/microorganisms12071490 (PMC11278907; doi:10.3390/microorganisms12071490)
Supplement: Supplementary file 1 [file microorganisms-12-01490-s001.zip]

Archive with 7 entries (7 files):
- Supplementary Figure S1.pdf
- Supplementary Figure S2.pdf
- Supplementary Figure S3.pdf
- Supplementary Table S1.pdf
- Supplementary Table S2.xlsx
- Supplementary Table S3.pdf
- Supplementary Table S4.pdf
