# Supplementary material for: Identification and Characterization of an Alphacoronavirus in Rhinolophus sinicus and a Betacoronavirus in Apodemus ilex in Yunnan, China
Source: Microorganisms. 2024 Jul 21;12(7):1490. doi: 10.3390/microorganisms12071490 (PMC11278907; doi:10.3390/microorganisms12071490)
Supplement: Supplementary file 1 [file microorganisms-12-01490-s001.zip › Supplementary Table S2.xlsx]

## Sheet: Sheet1
Supplementary Table S2: The NSPs cleavage sites prediction of TC-14 and GS-56.
CoV(id)	TC-14 Protein cleavage site prediction
	NSP1/ NSP2	NSP2/ NSP3	NSP3/ NSP4	NSP4/ NSP5	NSP5/ NSP6	NSP6/ NSP7	NSP7/ NSP8	NSP8/ NSP9	NSP9/ NSP10	NSP10/ NSP12	NSP12/ NSP13	NSP13/ NSP14	NSP14/ NSP15	NSP15/ NSP16
TC-14	GG/NV	AG/GK	QG/AG	LQ/AG	IQ/SG	VQ/SK	LQ/SV	LQ/NN	LQ/AG	SV/QS	LQ/AA	LQ/ST	LQ/GL	LQ/SA
OQ175205| BtRa-AlphaCoV	GG/NV	AG/GK	QG/AG	LQ/AG	IQ/SG	VQ/SK	LQ/SV	LQ/NN	LQ/AG	SV/QS	LQ/AA	LQ/ST	LQ/GL	LQ/SA
OQ175197|BtRa-AlphaCoV	GG/NV	AG/GK	QG/AG	LQ/AG	IQ/ST	VQ/SK	LQ/SV	LQ/NN	LQ/AG	SV/QS	LQ/AA	LQ/ST	LQ/GL	LQ/SA
MF094687|SADSr-CoV	GG/DV	AG/GK	QG/AG	LQ/AG	IQ/ST	VQ/SK	LQ/SV	LQ/NN	LQ/AG	SV/QS	LQ/AA	LQ/ST	LQ/GL	LQ/SA
MF094684|SADS-CoV	GG/NV	AG/GK	QG/AG	LQ/AG	IQ/ST	VQ/SK	LQ/SV	LQ/NN	LQ/AG	SV/QS	LQ/AA	LQ/ST	LQ/GL	LQ/SA
MG742313|PEAV	GG/NV	AG/GK	QG/AG	LQ/AG	IQ/ST	VQ/SK	LQ/SV	LQ/NN	LQ/AG	SV/QS	LQ/AA	LQ/ST	LQ/GL	LQ/SA
MF167434|PEAV	GG/NV	AG/GK	QG/AG	LQ/AG	IQ/ST	VQ/SK	LQ/SV	LQ/NN	LQ/AG	SV/QS	LQ/AA	LQ/ST	LQ/GL	LQ/SA
EF203065|RhHKU2	GG/DV	AG/GK	QG/AG	LQ/AG	IQ/ST	VQ/SK	LQ/SV	LQ/NN	LQ/AG	SV/QS	LQ/AA	LQ/SN	LQ/GL	LQ/SA
EF203066|RhHKU2	GG/DV	AG/GK	QG/AG	LQ/AG	IQ/ST	VQ/SK	LQ/SV	LQ/NN	LQ/AG	SV/QS	LQ/AA	LQ/SN	LQ/GL	LQ/SA
NC_009988|RhHKU2	GG/DV	AG/GK	QG/AG	LQ/AG	IQ/ST	VQ/SK	LQ/SV	LQ/NN	LQ/AG	SV/QS	LQ/AA	LQ/ST	LQ/GL	LQ/SA
CoV(id)	GS-56 Protein cleavage site prediction
	NSP1/ NSP2	NSP2/ NSP3	NSP3/ NSP4	NSP4/ NSP5	NSP5/ NSP6	NSP6/ NSP7	NSP7/ NSP8	NSP8/ NSP9	NSP9/ NSP10	NSP10/ NSP12	NSP12/ NSP13	NSP13/ NSP14	NSP14/ NSP15	NSP15/ NSP16
GS-56	RG/LK	CA/GK	GG/AI	LQ/SG	LQ/SK	IQ/SK	LQ/AL	MQ/NN	LQ/AG	LQ/SK	MQ/SV	LQ/CV	LQ/SL	LQ/AA
KY370047|RtAp-CoV	RG/LK	CA/GK	GG/AL	LQ/SG	LQ/SK	IQ/SK	LQ/AL	MQ/NN	LQ/AG	LQ/SK	MQ/SV	LQ/CV	LQ/SL	LQ/AA
MT820629|ChRaCoV HKU24	RG/LK	CA/GK	GG/AL	LQ/SG	LQ/SK	IQ/SK	LQ/AL	MQ/NN	LQ/AG	LQ/SK	MQ/SV	LQ/CV	LQ/SL	LQ/AA
MT820630|ChRaCoV HKU24	RG/LK	CA/GK	GG/AL	LQ/SG	LQ/SK	IQ/SK	LQ/AL	MQ/NN	LQ/AG	LQ/SK	MQ/SV	LQ/CV	LQ/SL	LQ/AA
KY370046|Myodes-CoV	RG/LK	CA/GK	GG/NV	LQ/SG	LQ/SK	IQ/SK	LQ/AL	MQ/NN	LQ/AG	VQ/SK	MQ/SV	LQ/CT	LQ/SL	LQ/AA
KF294357|Mouse-CoV	RG/LK	CA/GK	GG/AL	LQ/SG	LQ/SK	IQ/SK	LQ/AL	MQ/NN	LQ/AG	LQ/SK	MQ/SV	LQ/CV	LQ/SL	LQ/AA
MT340884|RtAp-CoV	RG/LK	CA/GK	GG/AL	LQ/SG	LQ/SK	IQ/SK	LQ/AL	LQ/NN	LQ/AG	LQ/SK	MQ/SV	LQ/CV	LQ/SL	LQ/AA
KM349742|ChRaCoV HKU24	RG/LK	CA/GK	GG/AL	LQ/SG	LQ/SK	IQ/SK	LQ/AL	MQ/NN	LQ/AG	LQ/SK	MQ/SV	LQ/CV	LQ/SL	LQ/AA
NC_026011|ChRaCoV HKU24	RG/LK	CA/GK	GG/AL	LQ/SG	LQ/SK	IQ/SK	LQ/AL	MQ/NN	LQ/AG	LQ/SK	MQ/SV	LQ/CV	LQ/SL	LQ/AA
JN874559|Rabbit CoV HKU14	RG/VK	CA/GK	GG/AV	LQ/SG	LQ/SK	IQ/SK	LQ/AL	LQ/NN	LQ/AG	VQ/SK	MQ/SV	LQ/CT	LQ/SL	LQ/AA
